# Supplementary material for: Analytical Validation of a Serum Biomarker Signature for Detection of Early-Stage Pancreatic Ductal Adenocarcinoma
Source: Diagnostics (Basel). 2025 Dec 12;15(24):3177. doi: 10.3390/diagnostics15243177 (PMC12731796; doi:10.3390/diagnostics15243177)
Supplement: Supplementary file 1 [file diagnostics-15-03177-s001.zip]

Archive with 13 entries (13 files):
- Supplemental Figure S1.pdf
- Supplemental Table S1.pdf
- Supplemental Table S10.pdf
- Supplemental Table S11.pdf
- Supplemental Table S12.pdf
- Supplemental Table S2.pdf
- Supplemental Table S3.pdf
- Supplemental Table S4.pdf
- Supplemental Table S5.pdf
- Supplemental Table S6.pdf
- Supplemental Table S7.pdf
- Supplemental Table S8.pdf
- Supplemental Table S9.pdf
